# Supplementary material for: Influence of Section Thickness on the Accuracy and Specificity of Histometric Parameters Using Confocal Laser Scanning Microscopy in a Canine Model of Experimental Peri-Implantitis—A Proof of Concept
Source: J Clin Med. 2023 Mar 23;12(7):2462. doi: 10.3390/jcm12072462 (PMC10095515; doi:10.3390/jcm12072462)
Supplement: Supplementary file 1 [file jcm-12-02462-s001.zip]

Archive with 1 entries (1 files):
- jcm-2250765-supplementary.mp4
